# Supplementary material for: Highly Stretchable All-Rubber-Based Thread-Shaped Wearable Electronics for Human Motion Energy-Harvesting and Self-Powered Biomechanical Tracking
Source: Nanoscale Res Lett. 2019 Jul 23;14:247. doi: 10.1186/s11671-019-3085-9 (PMC6650513; doi:10.1186/s11671-019-3085-9)
Supplement: Supplementary file 2 — Video S1. The SPST-cotton device can directly turn on LEDs. Video S2. The SPST-cotton device can power up a commercial electric watch by the electrical energy stored in the capacitor. Video S3. The SATT device was fixed on a subject’s index figure to respond five bending-releasing motion states. (ZIP 11240 kb) [file 11671_2019_3085_MOESM2_ESM.zip]

Archive with 3 entries (3 files):
- video-s1.mov
- video-s2.mov
- video-s3.mov
